# Supplementary material for: Multifunctional PDO Thread Coated with Mg(OH)2/ZnO Nanoparticles and Asiaticoside for Improved Facial Lifting
Source: Pharmaceutics. 2023 Aug 28;15(9):2220. doi: 10.3390/pharmaceutics15092220 (PMC10535954; doi:10.3390/pharmaceutics15092220)
Supplement: Supplementary file 1 [file pharmaceutics-15-02220-s001.zip]

Archive with 1 entries (1 files):
- pharmaceutics-2552471-supplementary.pdf
